# Supplementary material for: Exploring the Potential of Olfactory Receptor Circulating RNA Measurement for Preeclampsia Prediction and Its Linkage to Mild Gestational Hypothyroidism
Source: Int J Mol Sci. 2023 Nov 24;24(23):16681. doi: 10.3390/ijms242316681 (PMC10706743; doi:10.3390/ijms242316681)
Supplement: Supplementary file 1 [file ijms-24-16681-s001.zip]

Archive with 1 entries (1 files):
- ijms-2623467-supplementary.pdf
